# Supplementary material for: The Association between Dynamic Changes in Serum Presepsin Levels and Mortality in Immunocompromised Patients with Sepsis: A Prospective Cohort Study
Source: Diagnostics (Basel). 2021 Jan 2;11(1):60. doi: 10.3390/diagnostics11010060 (PMC7823693; doi:10.3390/diagnostics11010060)
Supplement: Supplementary file 1 [file diagnostics-11-00060-s001.zip]

Archive with 4 entries (4 files):
- Supplementary Table 1.docx
- __MACOSX/._Supplementary Table 1.docx
- SUP_FIG1_Diagnostics_REVISED.png
- __MACOSX/._SUP_FIG1_Diagnostics_REVISED.png
